# Supplementary material for: Differential effects of size-specific particulate matter on the number of visits to outpatient fever clinics: A time-series analysis in Zhuhai, China
Source: Front Public Health. 2022 Dec 23;10:972818. doi: 10.3389/fpubh.2022.972818 (PMC9816473; doi:10.3389/fpubh.2022.972818)
Supplement: Supplementary file 1 [file Data_Sheet_1.CSV]

city	date	num	temp	rh	win	co	o3	so2	no2	pm25	pm10	pmc	ph	season
Zhuhai	2020/1/18	20	17	67	2	1	80	14.09615385	36	25	42	17	0	cold
Zhuhai	2020/1/19	24	15.5	75	3	1.1	31	4.617021277	37	37	63	26	0	cold
Zhuhai	2020/1/20	61	17.5	74	2	1	66	18.82352941	28	30	46	16	0	cold
Zhuhai	2020/1/21	92	19	80	3	0.8	94	11.80952381	30	35	54	19	0	cold
Zhuhai	2020/1/22	116	21	83	2	0.7	96	8.815789474	20	30	48	18	0	cold
Zhuhai	2020/1/23	118	22.5	87	2	0.6	87	23.52173913	19	24	36	12	0	cold
Zhuhai	2020/1/24	119	21.5	90	3	0.5	79	20.45454545	18	17	28	11	1	cold
Zhuhai	2020/1/25	127	18.5	89	3	0.6	72	19.26315789	14	16	28	12	1	cold
Zhuhai	2020/1/26	70	12	89	4	0.9	41	6.775510204	10	7	13	6	1	cold
Zhuhai	2020/1/27	76	11.5	71	4	0.9	58	4.633333333	7	8	12	4	1	cold
Zhuhai	2020/1/28	51	11.5	66	4	0.8	74	9.166666667	7	13	16	3	1	cold
Zhuhai	2020/1/29	64	12	53	4	0.8	89	9.369565217	8	23	28	5	1	cold
Zhuhai	2020/1/30	76	14	41	4	0.7	106	24.29508197	8	29	34	5	1	cold
Zhuhai	2020/1/31	58	15	41	3	0.6	108	11.72222222	10	30	35	5	0	cold
Zhuhai	2020/2/1	65	16	70	3	0.6	100	19.546875	16	30	40	10	0	cold
Zhuhai	2020/2/2	71	17	81	3	0.6	101	11.95652174	14	28	44	16	0	cold
Zhuhai	2020/2/3	63	16.5	84	3	0.6	82	19.55072464	17	32	49	17	0	cold
Zhuhai	2020/2/4	87	16	90	3	0.6	52	11.46774194	14	14	20	6	0	cold
Zhuhai	2020/2/5	58	16.5	88	3	0.6	57	12.16666667	18	16	22	6	0	cold
Zhuhai	2020/2/6	68	17	83	4	0.5	80	14.36111111	16	18	30	12	0	cold
Zhuhai	2020/2/7	69	16.5	83	3	0.6	59	18.12903226	17	26	42	16	0	cold
Zhuhai	2020/2/8	56	15.5	77	3	0.6	59	18.43396226	10	9	13	4	0	cold
Zhuhai	2020/2/9	57	15.5	70	3	0.6	66	25.43076923	12	17	22	5	0	cold
Zhuhai	2020/2/10	66	15.5	73	2	0.7	44	22.25	16	26	33	7	0	cold
Zhuhai	2020/2/11	63	18.5	86	2	0.7	58	14.25	31	31	42	11	0	cold
Zhuhai	2020/2/12	76	20	94	2	0.7	82	15.14285714	19	30	50	20	0	cold
Zhuhai	2020/2/13	82	18.5	98	2	0.6	54	12.45714286	27	10	18	8	0	cold
Zhuhai	2020/2/14	82	19.5	96	3	0.4	57	10.63829787	22	12	21	9	0	cold
Zhuhai	2020/2/15	81	16.5	98	4	0.4	57	13.81395349	18	13	26	13	0	cold
Zhuhai	2020/2/16	71	11.5	81	5	0.7	43	19.97222222	9	3	6	3	0	cold
Zhuhai	2020/2/17	52	11.5	52	4	0.6	86	37.47058824	8	10	15	5	0	cold
Zhuhai	2020/2/18	53	13.5	45	3	0.6	88	28.96774194	10	15	22	7	0	cold
Zhuhai	2020/2/19	57	16	70	3	0.5	90	24.89473684	19	19	34	15	0	cold
Zhuhai	2020/2/20	58	17	73	3	0.5	88	21.06666667	25	20	36	16	0	cold
Zhuhai	2020/2/21	47	18	76	3	0.4	80	21	28	17	32	15	0	cold
Zhuhai	2020/2/22	61	20.5	78	2	0.4	170	20.27419355	26	36	50	14	0	cold
Zhuhai	2020/2/23	48	20	75	3	0.4	116	18.84057971	15	19	34	15	0	cold
Zhuhai	2020/2/24	60	20	76	3	0.4	108	15.24242424	15	22	47	25	0	cold
Zhuhai	2020/2/25	66	22	85	2	0.4	89	17.84848485	23	22	43	21	0	cold
Zhuhai	2020/2/26	74	22.5	84	2	0.4	80	24.96666667	24	17	32	15	0	cold
Zhuhai	2020/2/27	35	20.5	86	4	0.4	88	31.70833333	22	14	25	11	0	cold
Zhuhai	2020/2/28	49	22	82	3	0.5	96	31.08695652	20	16	30	14	0	cold
Zhuhai	2020/2/29	55	22.5	84	2	0.5	71	15.58333333	30	17	30	13	0	cold
Zhuhai	2020/3/1	57	22	87	2	0.5	85	20.13888889	19	21	35	14	0	cold
Zhuhai	2020/3/2	65	20	86	4	0.6	85	18.19444444	27	16	30	14	0	cold
Zhuhai	2020/3/3	45	20.5	81	4	0.6	91	31.04477612	22	14	28	14	0	cold
Zhuhai	2020/3/4	64	18.5	88	3	0.6	63	25.5	34	14	24	10	0	cold
Zhuhai	2020/3/5	27	18	88	3	0.7	71	21.17142857	26	11	18	7	0	cold
Zhuhai	2020/3/6	38	19.5	82	4	0.5	89	24.23188406	19	18	30	12	0	cold
Zhuhai	2020/3/7	43	21.5	92	3	0.5	89	31.35714286	23	26	50	24	0	cold
Zhuhai	2020/3/8	32	21.5	96	3	0.4	62	46.4047619	23	15	29	14	0	cold
Zhuhai	2020/3/9	53	21.5	95	4	0.4	61	78.31818182	17	10	21	11	0	cold
Zhuhai	2020/3/10	46	21	71	4	0.7	115	50.33333333	22	9	27	18	0	cold
Zhuhai	2020/3/11	40	19	68	4	0.6	83	46.725	26	18	33	15	0	cold
Zhuhai	2020/3/12	48	20.5	94	4	0.6	92	38.97826087	24	28	58	30	0	cold
Zhuhai	2020/3/13	47	21.5	94	3	0.6	64	44.06521739	28	32	59	27	0	cold
Zhuhai	2020/3/14	46	21.5	77	3	0.7	132	61.86956522	22	14	28	14	0	cold
Zhuhai	2020/3/15	46	20	64	3	0.7	115	36.97916667	19	33	56	23	0	cold
Zhuhai	2020/3/16	52	20.5	77	4	0.5	127	57.20833333	17	22	48	26	0	cold
Zhuhai	2020/3/17	33	20	89	3	0.4	99	28.75	32	23	54	31	0	cold
Zhuhai	2020/3/18	47	20.5	91	2	0.5	72	28.86363636	35	27	49	22	0	cold
Zhuhai	2020/3/19	33	20.5	96	2	0.6	46	30.3125	51	20	30	10	0	cold
Zhuhai	2020/3/20	45	21.5	95	3	0.7	50	42.47619048	48	29	46	17	0	cold
Zhuhai	2020/3/21	46	22	98	3	0.5	67	36.67647059	26	20	33	13	0	cold
Zhuhai	2020/3/22	64	24	92	3	0.5	60	35.875	21	18	32	14	0	cold
Zhuhai	2020/3/23	50	24.5	87	3	0.5	70	51.72916667	21	16	25	9	0	cold
Zhuhai	2020/3/24	39	23	86	4	0.5	102	15.64285714	18	21	38	17	0	cold
Zhuhai	2020/3/25	58	23.5	86	3	0.4	92	31.03333333	16	17	32	15	0	cold
Zhuhai	2020/3/26	46	24.5	92	3	0.4	66	30.95454545	25	20	32	12	0	cold
Zhuhai	2020/3/27	50	23.5	94	3	0.4	55	28.45	25	16	24	8	0	cold
Zhuhai	2020/3/28	36	21	96	2	0.6	41	32.45833333	42	18	34	16	0	cold
Zhuhai	2020/3/29	50	20.5	96	5	0.5	75	47.56818182	20	10	27	17	0	cold
Zhuhai	2020/3/30	47	19.5	97	3	0.7	45	27.55357143	36	13	30	17	0	cold
Zhuhai	2020/3/31	77	18.5	98	2	0.8	20	58.71014493	39	16	24	8	0	cold
Zhuhai	2020/4/1	68	17.5	90	3	0.8	22	41.33333333	40	18	37	19	0	warm
Zhuhai	2020/4/2	68	18.5	92	4	0.6	84	25.7826087	39	22	50	28	0	warm
Zhuhai	2020/4/3	66	19.5	93	3	0.6	71	29.40909091	38	18	30	12	0	warm
Zhuhai	2020/4/4	97	18.5	93	2	0.8	48	43.875	41	18	29	11	1	warm
Zhuhai	2020/4/5	64	18.5	97	2	0.7	38	43.125	35	12	20	8	1	warm
Zhuhai	2020/4/6	79	18	96	3	0.7	59	36.8	39	13	19	6	1	warm
Zhuhai	2020/4/7	64	18.5	85	2	0.8	46	35.58823529	48	22	35	13	0	warm
Zhuhai	2020/4/8	58	20.5	79	3	0.7	98	40.23188406	49	24	47	23	0	warm
Zhuhai	2020/4/9	89	21	69	3	0.4	123	18.57575758	35	18	38	20	0	warm
Zhuhai	2020/4/10	62	21	75	4	0.4	124	25.6056338	28	20	44	24	0	warm
Zhuhai	2020/4/11	69	20	94	3	0.4	92	11.10909091	31	28	58	30	0	warm
Zhuhai	2020/4/12	82	19	61	4	0.5	112	17.42857143	21	8	25	17	0	warm
Zhuhai	2020/4/13	80	19.5	38	4	0.3	144	11.67241379	20	18	37	19	0	warm
Zhuhai	2020/4/14	61	19.5	61	2	0.4	108	23.2745098	35	27	53	26	0	warm
Zhuhai	2020/4/15	88	21.5	71	2	0.5	164	50.82608696	30	43	72	29	0	warm
Zhuhai	2020/4/16	91	23	81	3	0.4	106	25.33802817	17	19	36	17	0	warm
Zhuhai	2020/4/17	69	23.5	84	3	0.4	85	36.58730159	22	16	31	15	0	warm
Zhuhai	2020/4/18	64	24	90	2	0.4	76	68.89583333	22	21	38	17	0	warm
Zhuhai	2020/4/19	72	25.5	88	2	0.5	56	74.95744681	19	18	34	16	0	warm
Zhuhai	2020/4/20	82	27.5	86	3	0.4	49	17.9047619	15	12	22	10	0	warm
Zhuhai	2020/4/21	64	26	88	3	0.4	45	51.14583333	14	10	18	8	0	warm
Zhuhai	2020/4/22	54	21.5	94	4	0.5	88	58.64583333	27	8	18	10	0	warm
Zhuhai	2020/4/23	49	19	93	3	0.8	40	51.70833333	44	12	29	17	0	warm
Zhuhai	2020/4/24	54	18.5	90	3	0.8	49	48.4375	40	18	39	21	0	warm
Zhuhai	2020/4/25	41	19.5	85	2	0.7	92	79.5	45	34	57	23	0	warm
Zhuhai	2020/4/26	51	23	77	2	0.9	195	18.68421053	34	56	92	36	0	warm
Zhuhai	2020/4/27	48	23.5	70	2	0.8	161	54.04166667	41	40	69	29	0	warm
Zhuhai	2020/4/28	77	23.5	69	3	0.5	133	57.84090909	33	21	45	24	0	warm
Zhuhai	2020/4/29	67	24	76	3	0.4	115	31.52173913	19	19	45	26	0	warm
Zhuhai	2020/4/30	68	24	77	3	0.4	117	57.91666667	18	20	40	20	0	warm
Zhuhai	2020/5/1	53	25	83	2	0.4	68	7.608695652	10	17	28	11	1	warm
Zhuhai	2020/5/2	44	26	82	3	0.5	68	10.80555556	15	15	26	11	1	warm
Zhuhai	2020/5/3	57	28	79	3	0.5	71	44.64705882	12	13	26	13	1	warm
Zhuhai	2020/5/4	49	28.5	82	3	0.5	56	36.35897436	11	10	20	10	1	warm
Zhuhai	2020/5/5	82	28.5	79	4	0.4	48	71.53623188	9	7	17	10	1	warm
Zhuhai	2020/5/6	56	29	83	3	0.4	44	63.0952381	10	10	16	6	0	warm
Zhuhai	2020/5/7	76	29.5	84	4	0.4	44	46.65277778	8	8	13	5	0	warm
Zhuhai	2020/5/8	73	30	85	4	0.4	41	30.28985507	8	6	11	5	0	warm
Zhuhai	2020/5/9	57	29	82	3	0.4	41	33.46478873	10	5	11	6	0	warm
Zhuhai	2020/5/10	61	29.5	84	3	0.5	58	113.8823529	12	7	14	7	0	warm
Zhuhai	2020/5/11	93	27.5	80	2	0.6	89	43.94871795	22	11	20	9	0	warm
Zhuhai	2020/5/12	102	27	82	2	0.7	161	28.38181818	26	24	36	12	0	warm
Zhuhai	2020/5/13	81	28	84	3	0.8	138	33.69387755	19	32	49	17	0	warm
Zhuhai	2020/5/14	80	26.5	89	4	0.5	104	46.56451613	10	18	31	13	0	warm
Zhuhai	2020/5/15	89	28	89	3	0.5	67	85.54098361	9	14	25	11	0	warm
Zhuhai	2020/5/16	81	28.5	81	3	0.4	57	55.6031746	12	8	15	7	0	warm
Zhuhai	2020/5/17	89	28.5	78	3	0.4	67	33.12121212	15	10	19	9	0	warm
Zhuhai	2020/5/18	87	26.5	83	4	0.5	75	32.26470588	20	6	15	9	0	warm
Zhuhai	2020/5/19	96	27	89	2	0.5	94	90.63636364	19	12	23	11	0	warm
Zhuhai	2020/5/20	88	27	91	3	0.5	82	61.5942029	16	14	22	8	0	warm
Zhuhai	2020/5/21	89	28.5	91	4	0.5	61	54.90277778	11	12	21	9	0	warm
Zhuhai	2020/5/22	102	26.5	94	3	0.6	62	26.01388889	20	14	26	12	0	warm
Zhuhai	2020/5/23	68	27.5	95	3	0.6	72	42.66666667	27	8	15	7	0	warm
Zhuhai	2020/5/24	86	27	87	3	0.6	86	55.75	20	6	13	7	0	warm
Zhuhai	2020/5/25	90	25.5	96	3	0.6	62	39.33333333	21	11	17	6	0	warm
Zhuhai	2020/5/26	85	29	92	3	0.6	75	27.62068966	16	13	22	9	0	warm
Zhuhai	2020/5/27	98	27.5	91	2	0.8	112	108.5581395	36	26	40	14	0	warm
Zhuhai	2020/5/28	117	27.5	85	3	0.8	120	38.88333333	39	28	46	18	0	warm
Zhuhai	2020/5/29	110	27.5	90	3	0.5	72	17.98507463	15	11	20	9	0	warm
Zhuhai	2020/5/30	103	26	93	3	0.5	50	38.13333333	14	7	12	5	0	warm
Zhuhai	2020/5/31	107	29.5	86	3	0.5	48	48.77777778	9	11	18	7	0	warm
Zhuhai	2020/6/1	109	29	85	3	0.5	35	86.875	10	8	16	8	0	warm
Zhuhai	2020/6/2	120	28	88	4	0.4	32	48.63768116	16	4	10	6	0	warm
Zhuhai	2020/6/3	120	29	81	4	0.4	42	82.18181818	10	7	14	7	0	warm
Zhuhai	2020/6/4	132	29	81	4	0.4	40	50.78723404	10	6	14	8	0	warm
Zhuhai	2020/6/5	155	28.5	81	4	0.4	49	32.72222222	10	8	17	9	0	warm
Zhuhai	2020/6/6	129	27	93	4	0.5	55	37.82828283	12	6	12	6	0	warm
Zhuhai	2020/6/7	120	27	91	4	0.5	52	53.65	11	9	14	5	0	warm
Zhuhai	2020/6/8	152	27	93	4	0.5	48	113.5625	12	10	16	6	0	warm
Zhuhai	2020/6/9	146	28	87	4	0.5	53	86.10606061	10	10	18	8	0	warm
Zhuhai	2020/6/10	125	30	80	3	0.4	47	72.16666667	11	7	16	9	0	warm
Zhuhai	2020/6/11	131	29.5	77	3	0.4	47	39.76388889	10	5	12	7	0	warm
Zhuhai	2020/6/12	158	30	77	3	0.4	50	27.69444444	12	6	10	4	0	warm
Zhuhai	2020/6/13	179	27.5	79	3	0.5	75	35.63888889	23	10	18	8	0	warm
Zhuhai	2020/6/14	149	27.5	88	5	0.5	57	34.98550725	7	4	8	4	0	warm
Zhuhai	2020/6/15	218	28.5	85	3	0.5	50	22.95454545	9	6	15	9	0	warm
Zhuhai	2020/6/16	249	28	86	3	0.5	40	28.13888889	10	4	10	6	0	warm
Zhuhai	2020/6/17	166	29	80	4	0.6	48	36.53521127	10	5	11	6	0	warm
Zhuhai	2020/6/18	203	29	78	4	0.5	45	28.20967742	10	6	11	5	0	warm
Zhuhai	2020/6/19	193	30.5	75	3	0.4	44	36.11594203	10	5	13	8	0	warm
Zhuhai	2020/6/20	166	30	77	3	0.5	42	82.52173913	10	5	12	7	0	warm
Zhuhai	2020/6/21	119	30.5	78	4	0.5	40	107.2698413	9	6	16	10	0	warm
Zhuhai	2020/6/22	155	30.5	78	4	0.5	45	67.56923077	9	8	16	8	0	warm
Zhuhai	2020/6/23	136	30.5	78	4	0.5	51	41.94339623	10	6	16	10	0	warm
Zhuhai	2020/6/24	111	29.5	81	4	0.5	50	64.375	10	10	18	8	0	warm
Zhuhai	2020/6/25	106	30	82	4	0.5	38	65	7	6	15	9	1	warm
Zhuhai	2020/6/26	108	30.5	79	4	0.5	37	50.24637681	8	5	12	7	1	warm
Zhuhai	2020/6/27	92	30	79	3	0.5	41	71.1884058	8	4	9	5	1	warm
Zhuhai	2020/6/28	136	30.5	78	3	0.5	46	59.08695652	9	4	6	2	0	warm
Zhuhai	2020/6/29	109	30	77	3	0.5	50	74.89855072	10	5	7	2	0	warm
Zhuhai	2020/6/30	118	30	77	3	0.5	48	107.0588235	10	4	7	3	0	warm
Zhuhai	2020/7/1	95	29.5	83	3	0.6	48	168.4769231	11	4	5	1	0	warm
Zhuhai	2020/7/2	98	29	80	3	0.6	47	198.3571429	9	4	8	4	0	warm
Zhuhai	2020/7/3	92	29.5	90	3	0.5	45	269.7638889	24	8	10	2	0	warm
Zhuhai	2020/7/4	86	29	85	3	0.5	44	75.27777778	9	7	12	5	0	warm
Zhuhai	2020/7/5	76	30	81	4	0.5	48	125.0377358	8	5	10	5	0	warm
Zhuhai	2020/7/6	125	30	79	4	0.5	45	142.1964286	9	6	11	5	0	warm
Zhuhai	2020/7/7	95	29.5	82	4	0.4	43	115.9692308	8	6	13	7	0	warm
Zhuhai	2020/7/8	86	30.5	79	4	0.4	45	125.7083333	9	8	18	10	0	warm
Zhuhai	2020/7/9	91	30	78	4	0.4	53	141.8194444	8	9	23	14	0	warm
Zhuhai	2020/7/10	73	30.5	78	4	0.4	36	171.1470588	8	8	18	10	0	warm
Zhuhai	2020/7/11	90	30.5	79	4	0.4	45	130.8028169	7	8	19	11	0	warm
Zhuhai	2020/7/12	77	30	78	4	0.4	46	139.4098361	7	4	13	9	0	warm
Zhuhai	2020/7/13	96	30	82	3	0.4	52	45.9	10	5	12	7	0	warm
Zhuhai	2020/7/14	80	30.5	76	3	0.5	78	92.59090909	12	7	15	8	0	warm
Zhuhai	2020/7/15	81	31	72	4	0.5	58	66.20833333	10	6	14	8	0	warm
Zhuhai	2020/7/16	79	30.5	75	4	0.5	48	81.89855072	10	7	15	8	0	warm
Zhuhai	2020/7/17	76	30.5	80	4	0.4	39	101.8358209	8	5	12	7	0	warm
Zhuhai	2020/7/18	55	31	74	4	0.4	39	70.92424242	8	4	10	6	0	warm
Zhuhai	2020/7/19	65	30.5	77	4	0.4	44	12.8037037	8	5	10	5	0	warm
Zhuhai	2020/7/20	67	30	77	3	0.5	43	12.42259414	8	4	9	5	0	warm
Zhuhai	2020/7/21	68	30	76	3	0.4	53	13.69369369	13	6	11	5	0	warm
Zhuhai	2020/7/22	66	29.5	83	3	0.4	52	14.30859375	18	6	11	5	0	warm
Zhuhai	2020/7/23	48	30.5	76	3	0.5	72	17.97810219	12	6	8	2	0	warm
Zhuhai	2020/7/24	49	31	75	3	0.5	64	16.31489362	13	6	10	4	0	warm
Zhuhai	2020/7/25	50	31	73	3	0.5	64	14.84821429	12	6	12	6	0	warm
Zhuhai	2020/7/26	80	31.5	70	4	0.4	59	19.84166667	10	5	13	8	0	warm
Zhuhai	2020/7/27	69	31.5	72	4	0.5	49	15.80215827	10	6	12	6	0	warm
Zhuhai	2020/7/28	57	30.5	76	3	0.5	49	14.36860068	10	6	11	5	0	warm
Zhuhai	2020/7/29	74	30.5	78	3	0.4	76	16.64528302	12	8	14	6	0	warm
Zhuhai	2020/7/30	54	30.5	76	3	0.4	62	15.03745318	16	5	12	7	0	warm
Zhuhai	2020/7/31	57	27	88	5	0.5	39	12.17692308	19	7	13	6	0	warm
Zhuhai	2020/8/1	59	27	90	5	0.5	50	12.38403042	11	4	10	6	0	warm
Zhuhai	2020/8/2	52	26	94	4	0.5	55	17.73782772	17	4	8	4	0	warm
Zhuhai	2020/8/3	55	26.5	95	2	0.6	58	17.12027491	18	3	9	6	0	warm
Zhuhai	2020/8/4	46	27.5	92	3	0.5	62	14.11313869	12	4	13	9	0	warm
Zhuhai	2020/8/5	58	27	94	4	0.4	44	13.11026616	14	4	6	2	0	warm
Zhuhai	2020/8/6	51	28	89	3	0.3	49	16.37837838	17	8	12	4	0	warm
Zhuhai	2020/8/7	66	29	88	3	0.4	50	16.10909091	15	6	12	6	0	warm
Zhuhai	2020/8/8	63	28.5	82	3	0.3	56	13.27237354	14	5	12	7	0	warm
Zhuhai	2020/8/9	64	30	79	3	0.3	64	14.09205021	9	6	10	4	0	warm
Zhuhai	2020/8/10	63	30	77	3	0.3	60	14.392	11	6	11	5	0	warm
Zhuhai	2020/8/11	60	29	83	3	0.4	47	15.0648855	8	6	9	3	0	warm
Zhuhai	2020/8/12	81	28.5	93	3	0.4	52	13.55597015	11	4	8	4	0	warm
Zhuhai	2020/8/13	43	27.5	91	3	0.4	44	14.03125	12	4	8	4	0	warm
Zhuhai	2020/8/14	60	28.5	83	3	0.4	48	14.08118081	10	6	10	4	0	warm
Zhuhai	2020/8/15	82	29	79	3	0.4	50	15.90681004	12	5	10	5	0	warm
Zhuhai	2020/8/16	71	28.5	78	3	0.4	68	13.86805556	12	8	12	4	0	warm
Zhuhai	2020/8/17	105	28	87	3	0.4	39	16.63468635	22	10	16	6	0	warm
Zhuhai	2020/8/18	74	27	88	4	0.5	80	16.02517986	32	13	23	10	0	warm
Zhuhai	2020/8/19	85	26	96	5	0.4	57	13.71641791	16	7	14	7	0	warm
Zhuhai	2020/8/20	88	28	87	3	0.4	45	14.69343066	20	10	14	4	0	warm
Zhuhai	2020/8/21	90	29	83	2	0.5	90	13.28286853	25	24	34	10	0	warm
Zhuhai	2020/8/22	93	29.5	82	2	0.5	115	15.00401606	17	28	37	9	0	warm
Zhuhai	2020/8/23	99	29	80	2	0.4	77	14.90298507	18	15	22	7	0	warm
Zhuhai	2020/8/24	109	29.5	80	3	0.4	88	16.36742424	20	14	20	6	0	warm
Zhuhai	2020/8/25	115	31	76	4	0.5	74	16.86715867	12	8	17	9	0	warm
Zhuhai	2020/8/26	115	29.5	82	3	0.4	67	16.81944444	13	12	20	8	0	warm
Zhuhai	2020/8/27	103	28	86	2	0.6	130	15.9047619	23	17	26	9	0	warm
Zhuhai	2020/8/28	89	30	79	2	0.6	190	17.95939086	20	28	39	11	0	warm
Zhuhai	2020/8/29	128	30	77	2	0.6	170	17.0620438	17	27	38	11	0	warm
Zhuhai	2020/8/30	86	30	78	2	0.6	166	17.90443686	20	30	44	14	0	warm
Zhuhai	2020/8/31	99	30	78	2	0.6	111	18.82894737	21	21	31	10	0	warm
Zhuhai	2020/9/1	104	30	76	2	0.7	167	16.31864407	23	33	42	9	0	warm
Zhuhai	2020/9/2	114	30.5	76	2	0.8	145	14.91935484	30	32	45	13	0	warm
Zhuhai	2020/9/3	103	30.5	74	2	0.9	179	18.5397351	24	45	60	15	0	warm
Zhuhai	2020/9/4	109	30	86	3	0.6	96	20.31879195	18	22	29	7	0	warm
Zhuhai	2020/9/5	133	27.5	87	2	0.6	84	25.54487179	24	14	19	5	0	warm
Zhuhai	2020/9/6	163	29.5	81	3	0.6	106	26.1302682	19	14	20	6	0	warm
Zhuhai	2020/9/7	167	28	88	3	0.5	49	33.68273092	20	8	12	4	0	warm
Zhuhai	2020/9/8	145	26.5	93	2	0.5	43	24.66666667	24	6	10	4	0	warm
Zhuhai	2020/9/9	134	28	89	2	0.6	63	21.50828729	25	8	14	6	0	warm
Zhuhai	2020/9/10	140	28	90	3	0.5	61	38.18473896	22	10	16	6	0	warm
Zhuhai	2020/9/11	143	28	82	3	0.5	48	35.35314685	16	6	13	7	0	warm
Zhuhai	2020/9/12	138	28.5	92	2	0.5	98	38.25498008	23	14	18	4	0	warm
Zhuhai	2020/9/13	168	27.5	84	3	0.6	151	47.54416961	22	16	18	2	0	warm
Zhuhai	2020/9/14	181	28.5	85	4	0.5	96	29.16949153	22	11	18	7	0	warm
Zhuhai	2020/9/15	186	28	90	4	0.4	48	19.89530686	28	7	12	5	0	warm
Zhuhai	2020/9/16	150	29	85	4	0.4	39	20.84385382	21	7	12	5	0	warm
Zhuhai	2020/9/17	161	28.5	87	4	0.4	33	20.74100719	23	7	12	5	0	warm
Zhuhai	2020/9/18	174	27.5	93	4	0.4	37	33.1013986	18	6	12	6	0	warm
Zhuhai	2020/9/19	156	28	96	4	0.4	40	30.49425287	18	4	12	8	0	warm
Zhuhai	2020/9/20	219	28	84	3	0.5	56	33.90391459	25	6	10	4	0	warm
Zhuhai	2020/9/21	206	27	88	3	0.5	63	31.58680556	19	7	10	3	0	warm
Zhuhai	2020/9/22	187	28	84	4	0.5	98	25.08503401	12	8	18	10	0	warm
Zhuhai	2020/9/23	190	28	79	3	0.5	87	27.35034014	12	10	21	11	0	warm
Zhuhai	2020/9/24	192	26.5	83	2	0.8	152	25.62886598	33	19	33	14	0	warm
Zhuhai	2020/9/25	163	27.5	76	3	0.8	150	28.32167832	32	17	34	17	0	warm
Zhuhai	2020/9/26	187	28	79	4	0.6	125	19.76623377	14	16	29	13	0	warm
Zhuhai	2020/9/27	192	27.5	79	4	0.6	98	29.6043956	28	18	38	20	0	warm
Zhuhai	2020/9/28	142	25	91	4	0.8	75	27.47908745	46	20	36	16	0	warm
Zhuhai	2020/9/29	151	25.5	93	3	0.5	74	33.23509934	26	12	17	5	0	warm
Zhuhai	2020/9/30	132	26.5	89	3	0.5	102	27.61956522	18	8	14	6	0	warm
Zhuhai	2020/10/1	117	26	82	4	0.5	131	28.07368421	12	8	17	9	1	cold
Zhuhai	2020/10/2	123	27.5	74	4	0.5	133	29.13402062	10	17	34	17	1	cold
Zhuhai	2020/10/3	123	28.5	76	3	0.5	122	31.09473684	13	17	32	15	1	cold
Zhuhai	2020/10/4	133	27	77	2	0.6	141	17.96875	16	23	40	17	1	cold
Zhuhai	2020/10/5	118	25.5	79	3	0.6	94	20.64646465	24	24	38	14	1	cold
Zhuhai	2020/10/6	118	24.5	76	3	0.8	116	25.33333333	24	14	36	22	1	cold
Zhuhai	2020/10/7	125	24.5	71	4	0.7	92	20.30660377	22	14	32	18	1	cold
Zhuhai	2020/10/8	123	24.5	67	4	0.6	107	22.55862069	22	18	34	16	1	cold
Zhuhai	2020/10/9	121	24.5	64	4	0.8	142	19.56756757	28	28	47	19	0	cold
Zhuhai	2020/10/10	141	25	62	3	0.6	195	28.90169492	29	35	61	26	0	cold
Zhuhai	2020/10/11	141	26	72	3	0.6	204	21.10714286	30	38	69	31	0	cold
Zhuhai	2020/10/12	162	27	71	3	0.6	178	30.23321555	27	31	60	29	0	cold
Zhuhai	2020/10/13	133	24.5	87	5	0.4	64	32.47794118	20	16	28	12	0	cold
Zhuhai	2020/10/14	111	24	81	6	0.4	84	38.01838235	20	13	28	15	0	cold
Zhuhai	2020/10/15	115	25.5	74	5	0.4	126	37.65	19	13	32	19	0	cold
Zhuhai	2020/10/16	98	26	73	4	0.5	136	34.29255319	26	26	48	22	0	cold
Zhuhai	2020/10/17	108	24	70	4	0.6	115	39.51075269	26	23	40	17	0	cold
Zhuhai	2020/10/18	118	24	69	3	0.6	143	21.46590909	25	20	42	22	0	cold
Zhuhai	2020/10/19	111	23	68	4	0.5	112	28.32022472	24	20	40	20	0	cold
Zhuhai	2020/10/20	101	24	67	4	0.5	136	30.31060606	24	26	50	24	0	cold
Zhuhai	2020/10/21	117	23	64	4	0.5	122	35.20229008	24	24	47	23	0	cold
Zhuhai	2020/10/22	105	23	60	5	0.6	116	33.06463878	23	22	44	22	0	cold
Zhuhai	2020/10/23	125	22	47	5	0.4	113	32.15384615	27	24	58	34	0	cold
Zhuhai	2020/10/24	122	22.5	46	4	0.4	133	29.08016878	33	29	74	45	0	cold
Zhuhai	2020/10/25	135	24.5	63	4	0.5	164	34.85483871	30	33	72	39	0	cold
Zhuhai	2020/10/26	127	24	75	3	0.4	180	35.02816901	24	28	59	31	0	cold
Zhuhai	2020/10/27	138	26	74	3	0.4	173	31.36538462	28	27	53	26	0	cold
Zhuhai	2020/10/28	116	23	79	3	0.5	88	31.07792208	39	27	48	21	0	cold
Zhuhai	2020/10/29	119	23	85	4	0.6	85	35.19298246	36	35	44	9	0	cold
Zhuhai	2020/10/30	130	23.5	80	3	0.8	122	37.50974026	34	40	52	12	0	cold
Zhuhai	2020/10/31	116	22.5	75	3	0.6	114	32.6407767	26	24	44	20	0	cold
Zhuhai	2020/11/1	123	23.5	75	2	0.6	180	19.45138889	28	31	60	29	0	cold
Zhuhai	2020/11/2	118	23.5	69	3	0.7	150	20.93867925	38	43	82	39	0	cold
Zhuhai	2020/11/3	122	21.5	66	3	0.8	127	31.18181818	31	28	49	21	0	cold
Zhuhai	2020/11/4	105	22.5	68	3	0.8	151	30.35686275	26	41	66	25	0	cold
Zhuhai	2020/11/5	134	23	67	3	0.5	148	30.46666667	24	22	50	28	0	cold
Zhuhai	2020/11/6	121	24.5	68	2	0.8	226	26.0747331	43	47	87	40	0	cold
Zhuhai	2020/11/7	120	25	55	3	0.8	184	45.79044118	52	42	80	38	0	cold
Zhuhai	2020/11/8	149	23	55	3	0.8	166	36.38745387	36	42	78	36	0	cold
Zhuhai	2020/11/9	153	22.5	49	4	0.6	170	40.54022989	29	34	80	46	0	cold
Zhuhai	2020/11/10	177	22	48	3	0.6	162	32.96590909	36	38	88	50	0	cold
Zhuhai	2020/11/11	167	22	60	3	0.5	162	51.34934498	34	30	69	39	0	cold
Zhuhai	2020/11/12	152	21.5	62	3	0.5	159	50.96634615	44	29	64	35	0	cold
Zhuhai	2020/11/13	157	23	53	3	0.5	138	53.68076923	54	30	64	34	0	cold
Zhuhai	2020/11/14	137	23.5	59	3	0.6	100	56.7768595	41	30	60	30	0	cold
Zhuhai	2020/11/15	151	22.5	78	3	0.6	83	40.90366972	44	37	57	20	0	cold
Zhuhai	2020/11/16	174	24.5	78	3	0.6	127	47.78695652	38	29	55	26	0	cold
Zhuhai	2020/11/17	163	24.5	80	4	0.3	76	18.85714286	25	12	30	18	0	cold
Zhuhai	2020/11/18	153	25.5	79	3	0.4	53	15.14883721	33	14	30	16	0	cold
Zhuhai	2020/11/19	105	26	87	2	0.4	52	15.3652968	32	15	22	7	0	cold
Zhuhai	2020/11/20	140	26	82	2	0.5	85	18.2184466	32	12	20	8	0	cold
Zhuhai	2020/11/21	121	23.5	88	4	0.6	86	20.60262009	24	12	24	12	0	cold
Zhuhai	2020/11/22	109	24.5	81	3	0.7	103	28.10909091	25	14	26	12	0	cold
Zhuhai	2020/11/23	142	22.5	83	3	0.9	51	23.12857143	56	25	50	25	0	cold
Zhuhai	2020/11/24	159	23	75	3	0.9	148	21.31050228	42	32	64	32	0	cold
Zhuhai	2020/11/25	140	23.5	75	3	0.8	148	31.36410256	38	29	55	26	0	cold
Zhuhai	2020/11/26	151	23	75	2	0.7	186	30.82446809	35	32	62	30	0	cold
Zhuhai	2020/11/27	120	20	69	3	0.8	120	17.61818182	43	23	51	28	0	cold
Zhuhai	2020/11/28	122	18.5	66	4	0.8	120	18.01357466	30	21	46	25	0	cold
Zhuhai	2020/11/29	144	18.5	62	4	0.9	111	30.67772512	30	18	40	22	0	cold
Zhuhai	2020/11/30	145	18	63	4	0.9	108	34.5787234	34	22	46	24	0	cold
Zhuhai	2020/12/1	139	18.5	65	3	0.8	116	39.66101695	43	29	52	23	0	cold
Zhuhai	2020/12/2	130	17	66	4	0.8	116	33.98015873	42	31	54	23	0	cold
Zhuhai	2020/12/3	111	15	64	5	0.8	76	63.7007874	28	28	48	20	0	cold
Zhuhai	2020/12/4	104	14.5	63	4	0.8	80	53.44239631	31	26	46	20	0	cold
Zhuhai	2020/12/5	114	14.5	61	4	1	92	67.15384615	45	37	60	23	0	cold
Zhuhai	2020/12/6	117	17.5	63	3	1	132	69.32222222	52	55	90	35	0	cold
Zhuhai	2020/12/7	150	18.5	61	3	1.1	116	88.86637931	69	58	98	40	0	cold
Zhuhai	2020/12/8	168	19	59	3	0.8	105	70.66135458	50	43	76	33	0	cold
Zhuhai	2020/12/9	128	19	64	2	0.9	89	84.12173913	55	52	91	39	0	cold
Zhuhai	2020/12/10	138	20.5	66	2	0.9	102	99.02654867	75	50	94	44	0	cold
Zhuhai	2020/12/11	131	21	78	1	0.9	91	32.69415808	76	58	100	42	0	cold
Zhuhai	2020/12/12	127	21	75	2	0.9	85	38.92857143	59	48	84	36	0	cold
Zhuhai	2020/12/13	147	20.5	81	3	0.6	93	60.51760563	32	22	39	17	0	cold
Zhuhai	2020/12/14	155	16	82	3	1.1	28	56.27430556	56	28	51	23	0	cold
Zhuhai	2020/12/15	103	12	71	4	1	29	44.3728223	40	11	32	21	0	cold
Zhuhai	2020/12/16	122	13.5	71	4	0.9	36	46.10820896	43	22	44	22	0	cold
Zhuhai	2020/12/17	120	12.5	69	3	0.9	18	77.33707865	48	26	51	25	0	cold
Zhuhai	2020/12/18	123	14	66	4	0.9	40	72.41886792	47	26	53	27	0	cold
Zhuhai	2020/12/19	67	12	61	5	0.8	51	70.90254237	40	30	54	24	0	cold
Zhuhai	2020/12/20	112	13.5	53	5	0.8	101	103.4956522	32	46	74	28	0	cold
Zhuhai	2020/12/21	134	14	51	4	0.9	114	69.30731707	38	56	89	33	0	cold
Zhuhai	2020/12/22	139	16.5	57	3	0.9	97	95.20703125	64	62	102	40	0	cold
Zhuhai	2020/12/23	151	18	68	2	0.9	79	69.27314815	95	63	116	53	0	cold
Zhuhai	2020/12/24	136	19	70	3	0.7	69	92.99574468	60	45	78	33	0	cold
Zhuhai	2020/12/25	137	18	71	3	0.7	60	85.87747036	59	50	85	35	0	cold
Zhuhai	2020/12/26	132	20	79	3	0.4	99	71.90833333	29	22	53	31	0	cold
Zhuhai	2020/12/27	153	21	68	2	0.7	198	51.92607004	72	57	117	60	0	cold
Zhuhai	2020/12/28	144	21	75	3	0.6	99	67.43984962	57	39	80	41	0	cold
Zhuhai	2020/12/29	176	17.5	77	2	0.6	90	60.52631579	42	32	59	27	0	cold
Zhuhai	2020/12/30	124	10	52	5	0.9	93	83.86290323	21	14	60	46	0	cold
Zhuhai	2020/12/31	108	9.5	37	5	0.6	73	87.71729958	29	18	50	32	0	cold
Zhuhai	2021/1/1	94	11.5	39.2	4	0.6	75	93.66176471	37	24	49	25	1	cold
Zhuhai	2021/1/2	114	13.5	52.1	3	0.6	79	62.59615385	50	29	59	30	1	cold
Zhuhai	2021/1/3	130	16.5	50.4	3	0.8	122	62.3627907	60	45	88	43	1	cold
Zhuhai	2021/1/4	168	17.5	50.5	2	0.7	80	87.79411765	75	43	83	40	0	cold
Zhuhai	2021/1/5	168	17.5	48.4	2	0.8	116	71.95135135	84	56	104	48	0	cold
Zhuhai	2021/1/6	152	15	59.6	3	0.7	100	89.43303571	53	46	87	41	0	cold
Zhuhai	2021/1/7	150	11.5	55.3	4	0.8	54	111.0555556	41	55	96	41	0	cold
Zhuhai	2021/1/8	95	7	32.3	5	0.7	44	94.53896104	31	32	59	27	0	cold
Zhuhai	2021/1/9	114	9.5	27.9	4	0.6	49	137.3701299	45	19	50	31	0	cold
Zhuhai	2021/1/10	128	11	34.3	3	0.6	54	116.5769231	51	28	65	37	0	cold
Zhuhai	2021/1/11	122	7	42.8	5	0.6	48	129.1728814	40	28	61	33	0	cold
Zhuhai	2021/1/12	137	12	38.7	4	0.8	70	116.5871212	54	38	77	39	0	cold
Zhuhai	2021/1/13	139	13.5	43.6	2	0.8	93	52.07857143	74	45	95	50	0	cold
Zhuhai	2021/1/14	128	15	58.5	2	0.7	128	62.15720524	80	53	107	54	0	cold
Zhuhai	2021/1/15	160	16.5	74.9	2	0.6	105	69.37681159	72	40	82	42	0	cold
Zhuhai	2021/1/16	144	16.5	65.2	3	0.6	104	84.61607143	55	36	76	40	0	cold
Zhuhai	2021/1/17	146	13	43.3	4	0.7	122	54.0292887	31	57	130	73	0	cold
Zhuhai	2021/1/18	147	13	52	3	0.6	101	51.5112782	48	44	112	68	0	cold
Zhuhai	2021/1/19	135	16.5	63.1	3	0.7	98	45.03278689	52	41	96	55	0	cold
Zhuhai	2021/1/20	156	18	66.6	3	0.5	80	26.4875	57	29	69	40	0	cold
Zhuhai	2021/1/21	142	19.5	75.8	1	0.7	115	85.6043956	72	70	129	59	0	cold
Zhuhai	2021/1/22	141	20	79.3	2	0.6	81	57.03125	46	42	68	26	0	cold
Zhuhai	2021/1/23	139	19	72.8	2	0.7	143	42.28723404	46	46	76	30	0	cold
Zhuhai	2021/1/24	153	18	81.2	3	0.6	112	85.95833333	36	44	67	23	0	cold
Zhuhai	2021/1/25	152	19	80.5	3	0.6	122	59.53125	29	26	48	22	0	cold
Zhuhai	2021/1/26	143	18.5	71.3	2	0.7	145	66.32258065	45	46	75	29	0	cold
Zhuhai	2021/1/27	110	18	77.9	3	0.8	120	15.77777778	36	37	62	25	0	cold
Zhuhai	2021/1/28	96	17.5	55.8	3	0.9	121	12.47540984	33	42	67	25	0	cold
Zhuhai	2021/1/29	83	16.5	60.9	1	0.8	124	13.84507042	23	19	40	21	0	cold
Zhuhai	2021/1/30	88	17	72	4	0.6	118	29.31111111	24	29	71	42	0	cold
Zhuhai	2021/1/31	95	18.5	73.8	3	0.5	109	22.54320988	28	18	42	24	0	cold
Zhuhai	2021/2/1	109	20.5	79.6	2	0.5	93	22.11627907	31	18	41	23	0	cold
Zhuhai	2021/2/2	94	20	71.6	1	0.5	178	38.60674157	26	26	51	25	0	cold
Zhuhai	2021/2/3	71	19	69.9	4	0.6	123	27.63043478	15	26	52	26	0	cold
Zhuhai	2021/2/4	80	20	69.9	3	0.4	120	50.13043478	25	22	52	30	0	cold
Zhuhai	2021/2/5	83	19.5	77.4	3	0.4	103	22.6025641	22	21	44	23	0	cold
Zhuhai	2021/2/6	84	20	76.7	2	0.4	115	32.6	32	24	45	21	0	cold
Zhuhai	2021/2/7	68	20.5	76.1	2	0.4	114	27.31182796	26	27	45	18	0	cold
Zhuhai	2021/2/8	62	19	68.8	3	0.4	110	20.55696203	21	27	44	17	0	cold
Zhuhai	2021/2/9	74	17	72.8	1	0.4	102	38.32911392	20	24	50	26	0	cold
Zhuhai	2021/2/10	56	14	89.7	4	0.6	65	32.55172414	11	6	16	10	0	cold
Zhuhai	2021/2/11	40	16	72.5	3	0.7	71	60.25842697	12	11	18	7	1	cold
Zhuhai	2021/2/12	49	18	68.3	2	0.5	90	38.81052632	11	26	36	10	1	cold
Zhuhai	2021/2/13	69	19	79.2	2	0.5	88	30.09473684	16	28	36	8	1	cold
Zhuhai	2021/2/14	59	19.5	82	2	0.4	106	47.97916667	14	22	32	10	1	cold
Zhuhai	2021/2/15	46	21	77.9	2	0.5	115	55.13829787	17	27	38	11	1	cold
Zhuhai	2021/2/16	53	19.5	74.3	3	0.4	106	55.5	16	24	38	14	1	cold
Zhuhai	2021/2/17	80	18.5	65.3	3	0.6	104	82.36708861	14	21	35	14	1	cold
Zhuhai	2021/2/18	53	17.5	62.5	3	0.5	111	37.07291667	13	26	44	18	0	cold
Zhuhai	2021/2/19	57	18	67.3	3	0.4	120	31.75	16	24	47	23	0	cold
Zhuhai	2021/2/20	54	19	77	2	0.4	140	63.4375	18	26	43	17	0	cold
Zhuhai	2021/2/21	62	18.5	79.2	2	0.5	130	48.56521739	16	27	45	18	0	cold
Zhuhai	2021/2/22	77	21	82.4	2	0.5	110	29.61111111	20	25	41	16	0	cold
Zhuhai	2021/2/23	55	21.5	78.6	2	0.5	104	47.8255814	22	24	38	14	0	cold
Zhuhai	2021/2/24	55	20	77.5	4	0.4	95	19.5862069	16	18	37	19	0	cold
Zhuhai	2021/2/25	60	21	83.6	3	0.5	76	33.24358974	22	15	30	15	0	cold
Zhuhai	2021/2/26	53	20	85.4	2	0.6	52	49.14606742	36	20	28	8	0	cold
Zhuhai	2021/2/27	62	19	76.7	3	0.8	21	38.31578947	36	20	35	15	0	cold
Zhuhai	2021/2/28	64	20.5	80.7	4	0.6	91	91.80952381	30	20	35	15	0	cold
Zhuhai	2021/3/1	59	19.5	81.9	2	0.6	74	37.46666667	36	21	39	18	0	cold
Zhuhai	2021/3/2	50	19.5	69.2	4	0.8	85	60.79069767	31	13	32	19	0	cold
Zhuhai	2021/3/3	61	19	78.7	4	0.5	66	66.95294118	26	17	41	24	0	cold
Zhuhai	2021/3/4	59	19	91.6	3	0.8	57	39.01176471	52	39	67	28	0	cold
Zhuhai	2021/3/5	44	21	90.4	3	0.8	50	61.78823529	44	42	66	24	0	cold
Zhuhai	2021/3/6	68	19.5	90	3	0.6	56	120.8915663	33	23	36	13	0	cold
Zhuhai	2021/3/7	70	19	76.8	2	0.8	25	32.425	44	24	36	12	0	cold
Zhuhai	2021/3/8	91	19.5	78.7	3	0.6	87	40.72916667	22	14	25	11	0	cold
Zhuhai	2021/3/9	87	20.5	77.8	3	0.4	106	51.75	24	25	44	19	0	cold
Zhuhai	2021/3/10	90	20.5	75.3	4	0.5	92	55.10227273	23	22	40	18	0	cold
Zhuhai	2021/3/11	85	21.5	81.5	4	0.4	98	101.3448276	19	15	31	16	0	cold
Zhuhai	2021/3/12	77	22.5	80.4	2	0.5	128	79.75	32	28	44	16	0	cold
Zhuhai	2021/3/13	77	22	77.7	3	0.6	125	47.21518987	23	23	38	15	0	cold
Zhuhai	2021/3/14	73	22	77.3	3	0.6	144	40.88888889	18	26	45	19	0	cold
Zhuhai	2021/3/15	112	22.5	81.1	3	0.5	108	68.35869565	18	18	32	14	0	cold
Zhuhai	2021/3/16	80	23.5	84.1	3	0.5	90	69.5326087	21	24	38	14	0	cold
Zhuhai	2021/3/17	92	24.5	84.3	2	0.5	75	69.97916667	21	22	31	9	0	cold
Zhuhai	2021/3/18	83	24	84.6	3	0.5	70	64.38541667	18	19	31	12	0	cold
Zhuhai	2021/3/19	86	24.5	85	3	0.4	68	57.52083333	18	14	24	10	0	cold
Zhuhai	2021/3/20	82	25.5	78.4	1	0.4	68	32.03488372	21	15	24	9	0	cold
Zhuhai	2021/3/21	78	18	63.6	4	0.8	40	41.04597701	31	21	45	24	0	cold
Zhuhai	2021/3/22	76	17	55.9	4	0.7	84	108.7375	24	23	55	32	0	cold
Zhuhai	2021/3/23	89	18.5	65.8	3	0.6	54	112.0744681	46	44	106	62	0	cold
Zhuhai	2021/3/24	95	20.5	73.1	2	0.8	129	98.30851064	58	59	136	77	0	cold
Zhuhai	2021/3/25	101	21.5	67.6	3	0.7	128	87.51162791	40	48	93	45	0	cold
Zhuhai	2021/3/26	98	22.5	74.9	4	0.4	104	58.54945055	16	17	39	22	0	cold
Zhuhai	2021/3/27	78	23	87.3	3	0.5	82	119.5432099	25	22	41	19	0	cold
Zhuhai	2021/3/28	97	25	86.1	3	0.5	68	80.68292683	21	18	34	16	0	cold
Zhuhai	2021/3/29	92	26	84.6	3	0.4	45	80.66176471	11	10	19	9	0	cold
Zhuhai	2021/3/30	98	26.5	83.4	3	0.3	54	49.375	8	12	23	11	0	cold
Zhuhai	2021/3/31	87	25.5	81.9	3	0.4	47	74.03797468	8	9	19	10	0	cold
Zhuhai	2021/4/1	78	26	82.2	3	0.4	46	66.86458333	8	12	18	6	0	warm
Zhuhai	2021/4/2	80	26	82.5	3	0.5	57	97.42857143	10	12	19	7	0	warm
Zhuhai	2021/4/3	97	26.5	77.5	2	0.6	46	108.6630435	19	12	22	10	1	warm
Zhuhai	2021/4/4	86	25.5	75.7	3	0.9	53	74.01086957	34	31	57	26	1	warm
Zhuhai	2021/4/5	100	21.5	76.4	4	0.9	78	94.69318182	34	28	48	20	1	warm
Zhuhai	2021/4/6	120	24.5	76.9	3	0.8	152	104.1098901	20	32	52	20	0	warm
Zhuhai	2021/4/7	114	24	74.6	4	0.6	119	92.30952381	15	19	36	17	0	warm
Zhuhai	2021/4/8	120	22	82	3	0.6	90	56.9	28	20	45	25	0	warm
Zhuhai	2021/4/9	91	20.5	79.7	3	0.8	54	161.0735294	33	22	32	10	0	warm
Zhuhai	2021/4/10	111	22.5	67.1	4	0.6	138	80.64130435	15	19	38	19	0	warm
Zhuhai	2021/4/11	115	24	77.4	4	0.5	123	26.57954545	12	17	34	17	0	warm
Zhuhai	2021/4/12	132	24	83.8	3	0.6	89	49.125	15	15	28	13	0	warm
Zhuhai	2021/4/13	142	25.5	81.4	2	0.5	80	50.16666667	12	13	26	13	0	warm
Zhuhai	2021/4/14	135	24.5	80.9	1	0.6	92	34.84375	12	16	31	15	0	warm
Zhuhai	2021/4/15	123	22.5	83.7	4	0.6	82	43.70833333	14	13	28	15	0	warm
Zhuhai	2021/4/16	130	23	84.2	1	0.6	96	66.61904762	16	16	31	15	0	warm
Zhuhai	2021/4/17	109	23	79.9	2	0.8	61	121.7173913	35	24	35	11	0	warm
Zhuhai	2021/4/18	129	23.5	64.4	4	0.7	157	69.89361702	14	31	89	58	0	warm
Zhuhai	2021/4/19	171	22.5	67.2	5	0.6	137	66.26744186	15	26	85	59	0	warm
Zhuhai	2021/4/20	147	23	75.1	4	0.5	116	99.53333333	13	20	51	31	0	warm
Zhuhai	2021/4/21	142	24	76.6	3	0.4	116	67.55882353	13	21	53	32	0	warm
Zhuhai	2021/4/22	135	25	77.5	3	0.5	115	38.69791667	16	22	52	30	0	warm
Zhuhai	2021/4/23	129	26.5	79.4	1	0.6	113	96.21875	17	22	47	25	0	warm
Zhuhai	2021/4/24	142	25.5	81.1	1	0.5	102	81.26041667	12	16	32	16	0	warm
Zhuhai	2021/4/25	165	24.5	81	3	0.5	92	70.18085106	15	16	31	15	0	warm
Zhuhai	2021/4/26	146	24	84.1	4	0.4	79	78.92631579	17	10	28	18	0	warm
Zhuhai	2021/4/27	139	24	93.6	1	0.6	63	75.10416667	20	14	25	11	0	warm
Zhuhai	2021/4/28	153	23	91	2	0.7	70	64.39583333	26	16	32	16	0	warm
Zhuhai	2021/4/29	156	20	74.3	3	0.9	154	74.33333333	32	15	37	22	0	warm
Zhuhai	2021/4/30	128	25	79.4	2	0.8	152	82.22916667	27	25	48	23	0	warm
Zhuhai	2021/5/1	127	26	81.6	2	0.8	166	122.1458333	12	22	34	12	1	warm
Zhuhai	2021/5/2	130	26.5	86.4	3	0.8	96	110.9090909	12	20	26	6	1	warm
Zhuhai	2021/5/3	119	24.5	89.6	4	0.6	83	64.42708333	13	13	29	16	1	warm
Zhuhai	2021/5/4	130	26	86.9	3	0.5	61	27.10714286	12	12	26	14	1	warm
Zhuhai	2021/5/5	147	26.5	84.9	2	0.7	194	46.43055556	20	24	38	14	1	warm
Zhuhai	2021/5/6	155	25.5	84	4	0.6	119	108.7254902	12	19	40	21	0	warm
Zhuhai	2021/5/7	131	26	84.1	2	0.6	96	99.34782609	13	17	36	19	0	warm
Zhuhai	2021/5/8	124	28.5	82.3	3	0.6	71	102.3269231	12	16	30	14	0	warm
Zhuhai	2021/5/9	122	29	83	3	0.6	68	62.18181818	8	12	24	12	0	warm
Zhuhai	2021/5/10	158	28	79.7	3	0.5	50	30.67816092	6	6	14	8	0	warm
Zhuhai	2021/5/11	137	30	82.5	4	0.5	51	77.97701149	5	8	16	8	0	warm
Zhuhai	2021/5/12	136	30	83.1	1	0.4	49	112.1166667	7	11	18	7	0	warm
Zhuhai	2021/5/13	125	29	84.5	3	0.5	48	86.02777778	6	12	18	6	0	warm
Zhuhai	2021/5/14	136	28.5	85	3	0.5	54	47.02409639	5	12	17	5	0	warm
Zhuhai	2021/5/15	144	30	80.2	1	0.5	64	46.81538462	5	10	17	7	0	warm
Zhuhai	2021/5/16	166	30	79	4	0.5	55	119.7283951	4	10	16	6	0	warm
Zhuhai	2021/5/17	154	30	85.9	1	0.5	47	132.5432099	5	8	14	6	0	warm
Zhuhai	2021/5/18	168	30	82.5	1	0.5	52	146.4404762	5	8	16	8	0	warm
Zhuhai	2021/5/19	133	30.5	77.4	4	0.5	59	80.97701149	4	9	17	8	0	warm
Zhuhai	2021/5/20	139	30	77.9	4	0.5	52	58.42045455	4	9	18	9	0	warm
Zhuhai	2021/5/21	142	30.5	80.4	4	0.4	48	127.2682927	4	7	15	8	0	warm
Zhuhai	2021/5/22	137	29.5	79.3	1	0.5	50	74.68131868	4	6	13	7	0	warm
Zhuhai	2021/5/23	162	30.5	81.2	3	0.5	52	101.0208333	4	4	10	6	0	warm
Zhuhai	2021/5/24	203	28.5	82.5	1	0.5	54	58.79775281	7	5	11	6	0	warm
Zhuhai	2021/5/25	137	28	85.9	2	0.5	45	92.44791667	13	5	10	5	0	warm
Zhuhai	2021/5/26	147	29.5	83.3	3	0.5	51	158.2291667	6	6	11	5	0	warm
Zhuhai	2021/5/27	150	29.5	79.8	3	0.5	50	58.55681818	6	5	12	7	0	warm
Zhuhai	2021/5/28	188	30.5	79.5	3	0.4	50	69.95061728	6	7	14	7	0	warm
Zhuhai	2021/5/29	161	29.5	84.4	4	0.5	52	87.26153846	7	7	18	11	0	warm
Zhuhai	2021/5/30	196	29.5	85.1	4	0.5	64	82.8313253	6	11	24	13	0	warm
Zhuhai	2021/5/31	202	29.5	89	4	0.5	67	49.56666667	8	12	25	13	0	warm
Zhuhai	2021/6/1	126	28	90	3	0.5	62	58.21794872	10	6	11	5	0	warm
Zhuhai	2021/6/2	217	28.5	87.6	3	0.5	48	101.0307692	12	8	16	8	0	warm
Zhuhai	2021/6/3	189	29.5	82.5	3	0.4	56	164.1851852	6	10	17	7	0	warm
Zhuhai	2021/6/4	188	26.5	86.5	3	0.6	68	109.3820225	17	10	22	12	0	warm
Zhuhai	2021/6/5	175	27.5	81.3	2	0.7	188	88.49367089	23	18	34	16	0	warm
Zhuhai	2021/6/6	199	28	74.8	2	0.8	204	35.23972603	15	35	52	17	0	warm
Zhuhai	2021/6/7	192	28	82.8	3	0.6	128	78.01315789	12	17	27	10	0	warm
Zhuhai	2021/6/8	182	28.5	80.9	3	0.5	108	69	12	14	22	8	0	warm
Zhuhai	2021/6/9	167	28	86.5	3	0.4	74	83.06818182	12	6	10	4	0	warm
Zhuhai	2021/6/10	161	28.5	87.3	4	0.4	54	112.3	13	7	10	3	0	warm
Zhuhai	2021/6/11	141	29	84.9	4	0.4	58	127.7974684	14	6	14	8	0	warm
Zhuhai	2021/6/12	150	27	89.6	4	0.4	55	139.8630137	9	7	13	6	1	warm
Zhuhai	2021/6/13	169	28	88.7	3	0.5	51	251.1744186	7	6	15	9	1	warm
Zhuhai	2021/6/14	160	29	84	3	0.5	58	107.6021505	4	7	16	9	1	warm
Zhuhai	2021/6/15	165	29	81.8	3	0.5	62	70.2183908	5	9	18	9	0	warm
Zhuhai	2021/6/16	155	29.5	85.3	4	0.5	57	127.2337662	4	10	23	13	0	warm
Zhuhai	2021/6/17	152	30.5	83.9	3	0.5	62	34.96428571	5	12	23	11	0	warm
Zhuhai	2021/6/18	162	30.5	83	4	0.5	70	132.4166667	5	11	22	11	0	warm
Zhuhai	2021/6/19	164	31.5	84.3	4	0.5	82	151.1538462	5	12	24	12	0	warm
Zhuhai	2021/6/20	141	31	83.9	4	0.5	84	135.5	4	14	28	14	0	warm
Zhuhai	2021/6/21	206	30	85.9	4	0.5	78	191.9275362	7	14	30	16	0	warm
Zhuhai	2021/6/22	165	27	91.7	2	0.5	77	257.2676056	12	9	20	11	0	warm
Zhuhai	2021/6/23	142	25.5	91.9	2	0.6	63	272.164557	14	7	10	3	0	warm
Zhuhai	2021/6/24	146	25.5	91.9	2	0.6	63	184.4512195	15	7	12	5	0	warm
Zhuhai	2021/6/25	116	27	88.9	3	0.5	69	132.2638889	12	8	13	5	0	warm
Zhuhai	2021/6/26	130	28	88.2	3	0.5	61	202.2386364	9	13	19	6	0	warm
Zhuhai	2021/6/27	139	29	87.8	4	0.5	64	137.71875	5	17	25	8	0	warm
Zhuhai	2021/6/28	143	28	87.9	4	0.5	62	95.91666667	7	14	20	6	0	warm
